# Supplementary material for: Identifying disease-specific genes based on their topological significance in protein networks
Source: BMC Syst Biol. 2009 Mar 23;3:36. doi: 10.1186/1752-0509-3-36 (PMC2678983; doi:10.1186/1752-0509-3-36)
Supplement: Additional file 1 — List of differentially expressed genes in psoriasis. Two hundred sixty-six genes were identified as being differentially expressed in psoriasis by comparing gene expression of psoriatic and healthy skin (p < 0.05, t-test). [file 1752-0509-3-36-S1.xls]

## Sheet: suppl_1_new
Differentially expressed genes
1	14-3-3
2	14-3-3 beta/alpha
3	14-3-3 tau
4	14-3-3 zeta/delta
5	2'-5'-oligoadenylate synthetase
6	AATM
7	ABCA12
8	AIM1
9	AK1BA
10	ALDH2
11	ALOX12B
12	AMD1
13	Antileukoproteinase 1
14	AP complex 2 small (sigma) chain
15	Aquaporin 3
16	ARG1
17	ARPC1B
18	ARPC3
19	ARPC4
20	ATP5A
21	ATP5G3
22	ATP6V0D
23	ATP6V1B2
24	ATP6V1G
25	Atx1
26	Beta-2-microglobulin
27	BST2
28	BZW1
29	C/EBPbeta
30	C4.4A
31	C5convertase(C3bBb)
32	Ca-ATPase2
33	Calgizzarin
34	Calgranulin C
35	Calreticulin
36	CAP1
37	Casein kinase I alpha
38	Caspase-4
39	CAT-1
40	Cathepsin C
41	CCL2
42	CCL20
43	CD24
44	CD47
45	CGI-55
46	CKS2
47	Clathrin light chain B
48	c-Myc
49	Connexin 43
50	Corneodesmosin
51	Cornifin A
52	COX Va
53	CRABP2
54	CTRL
55	Cyclin B1
56	Cystatin A
57	Cystatin B
58	Cytochrome c
59	cytochrome P-450 reductase
60	DBI
61	DD96
62	DEC1 (Stra13)
63	DIP-1
64	DNAJB6
65	DP1
66	DSC1
67	DSC2
68	E2N(UBC13)
69	EBBP
70	E-cadherin
71	E-FABP
72	eIF3S2
73	eIF4A1
74	eIF5
75	eIF6 (ITGB4BP)
76	Endoplasmin
77	Ephrin-A receptor 2
78	Epithelin
79	ERG1
80	ERK3
81	Factor B
82	FARSA
83	Fascin
84	FKBP12
85	FOSL2 (Fra-2)
86	FOXM1
87	GGH
88	GGTF-II-alpha
89	GLCM
90	GluProRS
91	GlyRS
92	GM2A
93	G-protein alpha-15
94	G-protein gamma 5
95	GPX3
96	GRP78
97	GSPT1
98	GSTA4
99	GSTP1
100	HBP17
101	HDGF
102	Heme oxygenase 1
103	HLA-F
104	HLA-G
105	HMGI/Y
106	HNRPA2B1
107	HSC70
108	HSCO
109	HSP70
110	HYOU1
111	HZwint-1
112	ID1
113	IFI16
114	IFI44
115	IFI56
116	IFNGR1
117	IL1RN
118	IL4RA
119	IL-8
120	ILT2
121	Immunoproteasome (20S core)
122	Involucrin
123	IP-30
124	IRF9
125	ISG15
126	ITM2B
127	JunB
128	Kallikrein
129	Kallikrein 13
130	Kallikrein 7
131	Kallikrein 8
132	KCRU
133	KPYM
134	KYNU
135	LAD1
136	LDLR
137	LEKTI
138	LIV-1
139	LPL1
140	Ly-6D
141	Lysozyme C
142	Macro-H2A.1 histone
143	MALL
144	MAPKAPK3
145	Maspin
146	Matriptase
147	MCM6
148	ME1
149	MKP6
150	MPP6
151	MRPL3
152	MSE55
153	MxA
154	MxB
155	MyD88
156	Myosin I
157	Myosin Va
158	N4BP1
159	NDPK A
160	Neurosin
161	NF-kB p50/p50
162	NF-kB1
163	NF-kB1 (p105)
164	NGAL
165	NMI
166	NSAP1
167	NSF
168	NUDEL
169	OAS1
170	OAS2
171	OASL
172	Otubain1
173	p15(PAF)
174	p38delta (MAPK13)
175	P4HB
176	p70 S6 kinase2
177	PAI2
178	PC4
179	PD-ECGF (TdRPase)
180	PGAM1
181	PGAM3
182	Pim-1
183	PL scramblase 1
184	Plakophilin 1
185	PNPH
186	PPAP
187	PPAR-beta(delta)
188	PPP4C
189	PPP4R1
190	PR65-alpha
191	Proepithelin
192	Profilin I
193	PRSS1
194	PSF
195	PSMA2
196	PSMA3
197	PSMB10
198	PSMB2
199	PSMB5
200	PSMB6
201	PSMD11
202	PSMD2
203	PSMD8
204	PTS
205	PYGL
206	Rab-1A
207	Rab-5A
208	Rac1
209	Ran
210	RER1
211	RIG-G
212	RSAD2
213	SAA1
214	SCCA-1
215	SEC61 beta
216	Securin
217	SERPINB1
218	SERPINB7
219	SFRS9
220	Shc
221	SLC25A5
222	SLC5A1
223	SLC7A5
224	SLURP1
225	SNAPalpha
226	SNK
227	SNRPB (Sm-B)
228	SRPK1
229	SSBP1
230	Staf-50
231	STAT1
232	STAT3
233	SULT2B1
234	TAP1 (PSF1)
235	Tctex-1
236	TFIID 30 kDa subunit
237	TGM1
238	TGM3
239	Titin
240	TK1
241	TMP21
242	Transcobalamin I
243	Trypsin 4
244	Trypsin II
245	TSSC3
246	TSTA3
247	Tubulin beta
248	Tubulin beta 2
249	Tubulin beta 2B
250	Tubulin beta 3
251	Tubulin beta 5
252	UBCH7
253	UBCH8
254	UGT1A1
255	UGT1A10
256	UGT1A3
257	UGT1A4
258	UGT1A5
259	UGT1A6
260	UGT1A7
261	UGT1A8
262	UGT1A9
263	VAPA
264	VCP
265	VDAC 1
266	ZFP36(Tristetraprolin)
