# Supplementary material for: Identifying disease-specific genes based on their topological significance in protein networks
Source: BMC Syst Biol. 2009 Mar 23;3:36. doi: 10.1186/1752-0509-3-36 (PMC2678983; doi:10.1186/1752-0509-3-36)
Supplement: Additional file 2 — Topological scoring of genes. The set of differentially expressed genes in psoriasis was used as an input for the topological scoring algorithm. All nodes (3,652) from the shortest path network connecting the differentially expressed genes were assigned p-values. [file 1752-0509-3-36-S2.xls]

## Sheet: original_dir_pp_vegso
Toplogical scoring of genes
Name	p values
Cathepsin G	5.68e-11
IRF1	1.17e-10
IL-6	3.76e-10
IFN-gamma	9.07e-10
Karyopherin alpha 2	1.09e-09
NF-AT1(NFATC2)	3.76e-09
Antileukoproteinase 1	5.06e-09
NF-kB1 (p105)	1.13e-08
SFRS12	1.43e-08
EBI3	1.44e-08
GOS-28	1.5e-08
ERp72	1.78e-08
Thrombospondin 1	1.93e-08
Endoplasmin	2.25e-08
STAT2	2.28e-08
RACK1	2.29e-08
Tyk2	2.53e-08
IRF2	2.88e-08
STAT1	9.3e-08
LXR-alpha	9.5e-08
IRF7	2.48e-07
PAR2	2.57e-07
CaBP1	3.16e-07
Trypsin	3.93e-07
PAI1	3.93e-07
IFN-alpha	4.05e-07
Midkine	4.06e-07
PPP4C	4.13e-07
Thyroglobulin	4.23e-07
TLR2	4.56e-07
Glucagon	4.61e-07
IRF8	4.64e-07
Cyclin A1	4.74e-07
Proepithelin	5.92e-07
PKC-epsilon	5.96e-07
Amyloid beta	6.34e-07
PSAP	7.1e-07
ISGF3	8.09e-07
BRG1	8.4e-07
GATA-3	1.08e-06
HSP90	1.13e-06
CBP	1.13e-06
APOB	1.3e-06
GRP78	1.33e-06
NF-kB	1.39e-06
CCR2	1.47e-06
p73	1.63e-06
Leukocyte elastase	1.63e-06
c-Jun	1.65e-06
Elastin	1.84e-06
GADD45 beta	1.95e-06
TRADD	2.31e-06
IL-18	2.4e-06
c-Fos	2.4e-06
26S proteasome (20S core)	2.43e-06
IL-1 beta	2.52e-06
PPAR-gamma	2.58e-06
Tip60	3.32e-06
TNF-alpha	3.54e-06
PKC-delta	3.81e-06
APOBEC-1	4.31e-06
CHI3L1	4.34e-06
TCF7L2 (TCF4)	4.9e-06
SP1	4.92e-06
RelB	5.29e-06
MCM3	5.46e-06
MGMT	5.64e-06
PAR4	6.02e-06
Elastase 2	6.07e-06
p38 MAPK	6.16e-06
VEGFR-1	6.33e-06
IFN-beta	6.5e-06
HSP27	6.67e-06
IL-10	6.8e-06
USF1	7.11e-06
Thrombin	7.64e-06
AUF1	7.68e-06
B2 bradykinin receptor	7.72e-06
TRIP2	7.81e-06
ACTB	8.01e-06
STAT3	8.27e-06
IL-12 beta chain	8.5e-06
MVP	8.58e-06
HSC70	8.7e-06
Miz-1	8.93e-06
GGTase-II	9.38e-06
26S proteasome (19S regulator)	9.38e-06
SERP1	9.53e-06
VEGF-A	9.61e-06
SEC61 alpha	1.01e-05
IL-12 alpha chain	1.02e-05
ITIH4	1.06e-05
Coagulation factor XII	1.06e-05
RhoA	1.13e-05
GORASP2(GRASP55)	1.19e-05
Tubulin gamma 1	1.25e-05
NF-kB2 (p100)	1.29e-05
NF-kB p50/p65	1.33e-05
eIF4G1	1.41e-05
TNF-R1	1.47e-05
EGFR	1.48e-05
PLAUR (uPAR)	1.49e-05
MMP-8	1.52e-05
KNG	1.52e-05
CYP17	1.52e-05
Bid	1.62e-05
SERPINA3 (ACT)	1.73e-05
Transthyretin	1.74e-05
IRF3	1.78e-05
EGF	1.79e-05
PU.1	1.82e-05
TAK1(MAP3K7)	1.86e-05
Vitronectin	1.87e-05
p21	1.91e-05
SET	1.92e-05
IL-12	2.04e-05
ASGR1	2.14e-05
ARGBP2	2.16e-05
LASS2	2.17e-05
NFKBIA	2.18e-05
ATP6V0C	2.2e-05
BMX	2.21e-05
Tubulin beta 2	2.27e-05
BACE1	2.27e-05
ARP2	2.27e-05
S100A7	2.3e-05
HSP60	2.3e-05
Vinexin beta	2.33e-05
Saposin D	2.33e-05
RAR-alpha/RXR-alpha	2.33e-05
PLD2	2.33e-05
Plakoglobin	2.33e-05
PDZK1	2.33e-05
nNOS	2.33e-05
NFIC	2.33e-05
MBD1	2.33e-05
ATP6V1B	2.33e-05
Tau (MAPT)	2.37e-05
SPAR (SIPA1L1)	2.37e-05
Actin cytoskeletal	2.38e-05
SNAIL1	2.4e-05
AP complex 2	2.4e-05
HDAC1	2.43e-05
ZW10	2.44e-05
p38alpha (MAPK14)	2.46e-05
Histone H4	2.48e-05
G-protein alpha-q	2.48e-05
MHC class II	2.51e-05
Calreticulin	2.53e-05
PKC-beta2	2.59e-05
TGF-alpha	2.63e-05
Cathepsin L	2.63e-05
ITGB2	2.64e-05
p300	2.67e-05
Factor D	2.68e-05
YB-1	2.74e-05
Actin	2.79e-05
IGF-1	2.8e-05
ISG15	2.81e-05
ACTH	2.81e-05
IRS-1	2.82e-05
JNK(MAPK8-10)	2.85e-05
Arp2/3	2.89e-05
Ubiquitin	2.95e-05
MMP-9	2.98e-05
MDR1	3.2e-05
YY1	3.25e-05
c-Rel	3.32e-05
DDX9	3.53e-05
ESR1 (nuclear)	3.66e-05
GCR-alpha	3.7e-05
Lactoferrin	3.73e-05
Casein kinase II, alpha chain (CSNK2A1)	3.77e-05
Androgen receptor	3.78e-05
SIK	3.9e-05
Calpain 2(m)	3.91e-05
SREBP1	4.01e-05
p47-phox	4.08e-05
Trypsin II	4.19e-05
TRPA1	4.19e-05
Kallikrein 7	4.19e-05
p53	4.21e-05
IRF9	4.35e-05
CREB1	4.35e-05
Cathepsin B	4.42e-05
IgA1	4.47e-05
HSP90 alpha	4.49e-05
GATA-1	4.6e-05
eEF1A1	4.62e-05
DVL-2	4.67e-05
ERM	4.81e-05
SMRT	4.84e-05
IFNA1	4.86e-05
HNF4-alpha	4.87e-05
CD14	5.01e-05
Calmodulin	5.02e-05
SMAD1	5.13e-05
CaMK II gamma	5.2e-05
JAB1	5.24e-05
IgA2	5.28e-05
OAS1	5.4e-05
HIF1A	5.46e-05
Desmoplakin	5.61e-05
Kallikrein	5.67e-05
VDAC 1	5.75e-05
PDIA3	5.97e-05
KIF3C	5.97e-05
Btk	6.08e-05
MKP-1	6.12e-05
Ceb1	6.12e-05
PTPN2	6.14e-05
Insulin	6.2e-05
RelA (p65)	6.37e-05
Selenoprotein P	6.79e-05
PXR	6.79e-05
PAX5	6.79e-05
NRF2	6.79e-05
MITF	6.79e-05
Keratin 1	6.79e-05
HOXC8	6.79e-05
HNF1	6.79e-05
GC1QBP	6.79e-05
eEF1D	6.79e-05
Caveolin-2	6.79e-05
BAT5	6.79e-05
BARX2	6.79e-05
Bak	6.79e-05
NF-kB1	6.94e-05
Naf1	6.94e-05
COX-2	6.97e-05
Cyclin A2	6.99e-05
SMAD3	7.14e-05
SRF	7.16e-05
TAP1 (PSF1)	7.35e-05
BUBR1	7.41e-05
Karyopherin alpha 1	7.53e-05
GADD45 alpha	7.65e-05
Alpha-1A adrenergic receptor	7.69e-05
Centaurin alpha 1	7.77e-05
TBP	8.09e-05
Rab-27B	8.2e-05
CDK6	8.6e-05
Alpha-1D adrenergic receptor	8.7e-05
RXRA	8.81e-05
Jagged1	8.84e-05
TBK1	9.58e-05
PPAR-beta(delta)	9.64e-05
Tubulin beta	9.66e-05
STAT4	9.67e-05
XPB	9.79e-05
HLA-B27	0.0001
Bcl-3	0.0001
CSF1	0.000101
Mitochondrial dicarboxylate carrier	0.000102
ATF-2	0.000102
UBPY	0.000103
Syk	0.000103
HABP2	0.000103
LRP2 (Megalin)	0.000104
Lamin A/C	0.000104
AIM2	0.000105
p160	0.000107
Survivin	0.000109
MOG	0.000111
TGF-beta 1	0.000112
PKC	0.000113
Caspase-3	0.000113
JNK1(MAPK8)	0.000114
PSMC1	0.000116
C20orf172	0.000118
SERPINF2	0.000119
AML1/ETO fusion protein	0.000119
Adrenomedullin	0.000119
Factor B	0.00012
CD28	0.00012
gp130	0.000121
DAB2	0.000122
SOX2	0.000124
Amyloid beta42	0.000126
TRAF6	0.000128
PKC-alpha	0.000129
MDFI	0.000129
CXCR4	0.000132
TGT	0.000133
microRNA let-7b	0.000133
CDK2	0.000133
Ubiquitin-CEP52	0.000135
TIEG1	0.000135
CSE1L	0.000135
Myotrophin	0.000136
14-3-3 sigma	0.000136
DNMT1	0.000137
PAK1	0.000141
UBE1	0.000142
IBP5	0.000142
DAB1	0.000143
Calpactin I light chain	0.000145
PKC-zeta	0.000147
IL1RAP	0.00015
Annexin II	0.00015
NEDD4L	0.000152
Geminin	0.000153
Atrophin-1	0.000155
HSF1	0.000158
Perlecan	0.000162
GRB2	0.000166
PGE2R1	0.000167
DREAM	0.000168
NF-kB p65/p65	0.00017
HNF1-beta	0.000173
c-Src	0.000177
SYP	0.000179
NF-AT3(NFATC4)	0.000182
CD80	0.000185
PPAR-alpha	0.000187
alpha-2b/beta-3 integrin	0.000189
Angiotensinogen	0.000199
IQGAP2	0.000203
EGR4	0.000203
PSMA2	0.000207
PP2A catalytic	0.000209
PABPC1	0.00021
Caspase-7	0.00021
CDC25A	0.000211
Rac1	0.000212
Plasminogen	0.000212
GnRH1	0.000212
Casein kinase II, alpha chains	0.000212
B-Raf	0.000214
GRP75	0.000217
CCL2	0.000218
IleRS	0.00022
Ataxin-1	0.000229
Adiponectin	0.00024
VDR	0.000242
IRF4	0.000243
ICAP-1	0.000247
Heme oxygenase 1	0.000248
ING1	0.000251
IL-8	0.000251
COP9 signalosome	0.000253
Nucleophosmin	0.000254
Synaptotagmin II	0.000255
E-cadherin	0.000261
IBP2	0.000262
Cyclin D3	0.000262
IKBZ	0.000264
TAP2 (PSF2)	0.000274
CDC25B	0.000274
A1M	0.000274
HDAC3	0.000282
A2M	0.000288
ASGR2	0.000294
SOD3 (EC-SOD)	0.0003
mTOR	0.000306
G-protein alpha-12	0.000308
VEGFR-2	0.000313
Huntingtin	0.000315
JAK2	0.000322
CD5	0.000323
HNRPA1	0.000328
Gelsolin	0.000328
Ghrelin	0.000329
Secretin	0.000336
SHP-2	0.000342
STAM2	0.000343
IFN-gamma receptor	0.000343
Mcl-1	0.000349
KLKB1	0.000349
CNK1	0.000349
ACE1	0.000349
iNOS	0.000354
CDK1 (p34)	0.000355
POLR2A	0.00037
NFKBIB	0.000373
Endothelin-1	0.000373
STAT5A	0.000374
GIPC	0.000374
ROR-alpha	0.000382
ETS1	0.000387
SND1	0.000389
Filamin A	0.000405
RUNX2	0.000412
TGF-beta receptor type II	0.000422
HLA-G	0.000425
IP10	0.000427
PPCKM	0.000436
ERK2 (MAPK1)	0.000436
AKT(PKB)	0.000437
CCR5	0.000438
ILT2	0.000439
Ceruloplasmin	0.000447
PAR1	0.000451
c-Fes	0.000457
ATP7A	0.000466
Bcl-2	0.000467
RalBP1	0.00047
SHP-1	0.000478
Synaptotagmin I	0.00048
PSMB9	0.000486
PSMB6	0.000486
NF-AT4(NFATC3)	0.000486
JNK2(MAPK9)	0.000486
HXK3	0.000486
DSC1	0.000486
DLK	0.000486
Antithrombin III	0.000486
C/EBPbeta	0.000502
Zinc finger protein A20	0.000506
PCTK1	0.000506
Galectin-3	0.000513
IL-2	0.00053
IEX1	0.00053
HUWE1	0.000537
WASP	0.000548
TISB	0.000549
PSMA7	0.000549
Bim	0.000549
PPAR-alpha/RXR-alpha	0.000552
XBP1	0.000557
HPK1(MAP4K1)	0.000557
Cathepsin D	0.000557
PLK1	0.000578
CCL5	0.000586
Laminin 1	0.000588
RAGE	0.000592
GRAIL	0.0006
Beta-arrestin1	0.000601
STAT5B	0.000612
NCOA1 (SRC1)	0.000619
HSD11B2	0.000625
MUC1	0.000634
STAT6	0.000639
NF-AT2(NFATC1)	0.000648
MLK3(MAP3K11)	0.000648
SERPINB9	0.000655
Cytochrome c	0.000658
MDA-5	0.000659
RCC1	0.00067
STAT5	0.000674
PCBP-1	0.000689
WNT5A	0.000691
SMN	0.000693
IBP4	0.000693
DDC	0.000693
Apaf-1	0.000693
LXR-beta	0.0007
Calcipressin 1	0.0007
Bcl-XL	0.000702
AATF (Che-1)	0.000722
NFKBIE	0.000724
FOXP3	0.000724
Cathepsin K	0.000724
Nucleolin	0.000736
Leptin receptor	0.000737
Golgin-84	0.000744
CDP/Cux	0.000744
FGF1	0.000745
TGM1	0.000756
Rab-7	0.000767
PTP-1B	0.00077
SETB1	0.000781
PSMA4	0.000787
RAD54B	0.000791
TIE2	0.000793
G-CSF	0.000793
GHR	0.0008
MPDZ	0.000806
IKK-beta	0.000807
Polycystin	0.00081
ELNR1 (67kD)	0.00081
cytochrome P-450 reductase	0.00081
Angiotensin II receptor, type-2	0.00081
Keratin 8	0.000823
Cyclin B1	0.000825
alpha-2/beta-1 integrin	0.000847
MHC class I	0.000852
CD74	0.000857
Alpha 1-antitrypsin	0.000857
SSAT	0.000865
ELAVL1 (HuR)	0.000878
TdIF2	0.000887
Myelin basic protein	0.000887
Galpha(q)-specific parathyroid hormone GPCRs	0.000888
PTMA	0.000898
Vimentin	0.000921
E2F5/DP1 complex	0.000921
PZP	0.000929
ITGB4	0.000931
Prolactin	0.000942
Furin	0.000947
Rabep-2	0.000958
Casein kinase II, beta chain (Phosvitin)	0.000979
FGR	0.000998
Clusterin	0.00102
NUR77	0.00103
Cyclin D	0.00105
BRMS1	0.00105
A1U	0.00105
ITGB3	0.00106
HGF	0.00107
IL-4	0.00108
Lyn	0.00109
CTCF	0.00109
c-Cbl	0.00109
Sin3A	0.0011
Occludin	0.0011
DMPK	0.0011
Caspase-9	0.00111
PP2A cat (beta)	0.00114
eIF3S6	0.00114
COPS7A	0.00114
RIPK1	0.00116
CUGBP1	0.00117
c-Myc	0.00117
SMAD4	0.00118
ICAM1	0.00118
AP-4	0.0012
FGF2	0.00121
Alpha-synuclein	0.00121
SP100	0.00122
HMG1 (amphoterin)	0.00122
PSMC5	0.00123
CAMP	0.00123
Lamin B1	0.00124
GITR(TNFRSF18)	0.00124
c-Abl	0.00125
PCNA	0.00126
FAK1	0.00134
CDC18L (CDC6)	0.00135
A2M receptor	0.00135
FUS	0.00136
IL-13	0.00137
TRIF (TICAM1)	0.00141
Beta-2-microglobulin	0.00141
ATF-6 alpha	0.00141
DAXX	0.00142
PSD-95	0.00143
FXR	0.00143
ZFP36(Tristetraprolin)	0.00144
TAO2	0.00144
Stromelysin-1	0.00144
SERPINB8	0.00144
SAFB	0.00144
RAR	0.00144
MARK4	0.00144
JunB/Fra-1	0.00144
ETS	0.00144
DAPK1	0.00144
Cathepsin S	0.00144
Cathepsin H	0.00144
Azurocidin 1	0.00144
TrkA	0.00147
ITGAM	0.00148
CD44	0.00151
AP-2A	0.00151
PIAS1	0.00154
LAMA1	0.00154
ATP1A1	0.00154
RBBP4 (RbAp48)	0.00155
Rab-5A	0.00156
Prostacyclin receptor	0.00156
M-RIP	0.00156
IKK-epsilon	0.00157
TC21	0.00158
MKK7 (MAP2K7)	0.00158
Caspase-8	0.0016
HSF4	0.00162
Pim-1	0.00164
14-3-3 beta/alpha	0.00164
TRIP6	0.00167
HP1 alpha	0.00167
Transferrin	0.00169
TGF-beta receptor type I	0.00169
MDM2	0.00169
DJ-1	0.00171
PAX2	0.00176
p63	0.00177
MSG1	0.00177
HMGA2	0.00177
Cyclin E	0.00177
FKHR	0.00181
Erk (MAPK1/3)	0.00181
Brca1	0.00182
OAS2	0.00185
HDAC5	0.00185
Cardiotrophin-1	0.00187
PLAT (TPA)	0.00189
MAP3K3	0.0019
E4BP4	0.00191
GCR-beta	0.00192
APOE	0.00194
SMAD7	0.002
NF-Y	0.00201
Rb protein	0.00202
MARS	0.00202
KSR	0.00202
KDELR1	0.00202
JunD	0.00202
GP-IB alpha	0.00202
Gephyrin	0.00202
FOXO3A	0.00202
Fibrillarin	0.00202
Dsk2 (ubiquilin-2)	0.00202
beta-TrCP	0.00202
AFP	0.00205
NF-I	0.00207
Hic-5	0.00209
Epo receptor	0.00216
EGR1	0.00218
NF-kB2	0.0022
Kallikrein 3 (PSA)	0.0022
HLA-E	0.0022
A-Raf-1	0.0022
KLF5	0.00223
TIMP3	0.00224
p27KIP1	0.00225
Keratin 14	0.00225
DLC2	0.00225
E2F1/DP1 complex	0.0023
Ankyrin 1	0.0023
Nod1	0.00233
UBA2	0.00234
Shc	0.00234
ATF-3	0.00234
Dynamin-1	0.00235
TOP1	0.00237
SPRY2	0.00237
Integrin	0.00237
PPP2R2B	0.0024
Caspase-1	0.00244
RAR-beta/RXR-alpha	0.00245
MAD1 (mitotic checkpoint)	0.00246
LDOC1	0.00249
Keratin 8/18	0.00251
FGL2	0.00253
CGRP	0.00257
Ubiquitin C	0.00258
SF3B4	0.00258
PRDI-BF1	0.00258
IL-11 receptor	0.00258
HDAC7	0.00258
GSK3 alpha	0.00258
COASY	0.00258
Alpha crystallin B	0.00258
MEF2D	0.00262
MMP-2	0.00264
PCM1	0.00269
PRMT1	0.00272
SELS	0.00273
HNRPA0	0.00273
Meprin	0.00275
ATR	0.00275
SMAD6	0.00276
MSX-2	0.00281
I-kB	0.00281
DAAM1	0.00281
CDC34	0.00281
UFD1	0.00283
TAZ	0.00283
SHIP2	0.00283
RIG-I	0.00283
Myeloblastin	0.00283
IFNGR2	0.00283
IBRDC2	0.00283
HePTP	0.00283
HBXAP	0.00283
GADD45 gamma	0.00283
GAD2	0.00283
CD86	0.00283
CARD14	0.00283
JAK1	0.00298
TRAF1	0.003
MAPKAPK2	0.003
Fibronectin	0.003
MMP-12	0.00303
c-Raf-1	0.00303
Skelemin	0.00304
PKC-beta	0.00306
LyGDI	0.00307
ATF7IP	0.00311
GM-CSF	0.00312
ENA-78	0.00312
RKIP	0.00313
PTPRF (LAR)	0.00313
TERT	0.00316
PDK (PDPK1)	0.00316
TRAF3	0.00318
SKP1	0.00318
Kallikrein 2	0.00323
Csk	0.00323
CARD15	0.00323
MPG	0.00325
p38delta (MAPK13)	0.00329
MDM4	0.00329
MYOD	0.0033
EDR1	0.0033
DAZ1	0.00331
Carboxypeptidase H	0.00331
Calpastatin	0.00331
IBP3	0.00334
ARTS-1	0.00335
HHEX (PRH)	0.00343
COPB	0.00345
CaMK II	0.00345
Substance P	0.00347
PDIP38	0.00348
E2F3	0.00348
BLM	0.0035
PCAF	0.00351
NFAT-90(ILF3)	0.00353
JIP-1	0.00353
Elk-1	0.00353
alpha-11/beta-1 integrin	0.00353
B-ind1	0.00354
TFF3	0.00357
CIITA	0.00357
Bax	0.00357
AHR	0.00357
PEA3	0.00359
CaMK IV	0.00366
IL-21	0.00368
IBP1	0.00368
IRE1	0.00371
TIF1-alpha	0.00372
RBP-J kappa (CBF1)	0.00372
COL1A1	0.00376
Leptin	0.00379
HNF1-alpha	0.00383
DHFR	0.00392
UBE2E2	0.00393
PURB	0.00393
DDX5	0.00393
GRIP	0.00395
SAA2	0.00398
HNF3-alpha	0.00398
APPL	0.00398
PLAU (UPA)	0.00399
IL-17	0.00399
PLC-gamma 1	0.00405
IL-1 alpha	0.00405
Dynein, cytoplasmic, light polypeptide	0.00405
Tiam 1	0.00406
TCERG1 (CA150)	0.00407
VDB	0.00413
WASF2	0.00414
DIP1	0.00415
ATM	0.00418
TSG101	0.0042
PIAS2	0.0042
HDAC4	0.0042
BMPR1B	0.0042
TNF-R2	0.00421
Lamin B	0.00423
Keratin 18	0.00424
NANOG	0.00427
TRAF4	0.00434
TLR4	0.00436
MMP-1	0.00441
Aurora-A	0.00441
Angiotensin II receptor, type-1	0.00441
TAB3	0.00446
BFL1	0.00446
Bcl-6	0.00446
Epo	0.00448
C5L2	0.00451
14-3-3 epsilon	0.00457
ZNF148	0.00458
PSMA3	0.00459
CLIC4	0.00464
XIAP	0.00465
VAMP8	0.00465
TLE1	0.00465
TC10	0.00465
Syntaxin 12	0.00465
SP1/SP3 (complex)	0.00465
PSMB4	0.00465
Plakophilin 2	0.00465
Pancreatic elastase	0.00465
MNK2(GPRK7)	0.00465
microRNA 155	0.00465
KIF3A	0.00465
irlB	0.00465
GluR4	0.00465
EFP	0.00465
DNAJB6	0.00465
CYLD	0.00465
CSDA	0.00465
C/EBPepsilon	0.00465
ARH	0.00465
APLP2 precursor	0.00465
NRF1	0.00468
CPI-17	0.00471
CARD11	0.00475
SLC25A4	0.00476
p38beta (MAPK11)	0.00476
Thioredoxin	0.00482
TAB1	0.00482
HEY2	0.00482
Calnexin	0.00482
Beta-2 adrenergic receptor	0.00482
Bcl-10	0.00482
PDGF-R-beta	0.00488
VCAM1	0.00495
GluProRS	0.00495
FBP21	0.00495
N-CoR	0.00498
C3aR	0.005
AKT1	0.00503
Tapasin	0.00506
ITGB1	0.00511
Fc gamma RI	0.00511
TOM34	0.00514
Colipase	0.00514
TRAF2	0.00515
FasR(CD95)	0.00519
alpha-1/beta-1 integrin	0.00529
Metallothionein-I	0.0053
CDX2	0.00533
Corticoliberin	0.00539
Hamartin	0.00542
c-Kit	0.00544
TrkC	0.00556
MetAP-2	0.00561
PPARGC1 (PGC1-alpha)	0.00563
TPL2(MAP3K8)	0.00564
von Willebrand factor	0.00575
Rabaptin-5	0.00575
Keratin 5/14	0.00575
Gamma-synuclein	0.00575
Filamin C	0.00575
ELP3	0.00575
Caspase-4	0.00575
Annexin I	0.00575
alpha-Chymotrypsin	0.00575
RFP	0.00582
CIKS	0.00585
E2F2	0.00607
E2A	0.00613
Cyclin A	0.00614
Plasmin	0.00628
eIF2AK3	0.00636
HGK(MAP4K4)	0.0064
Presenilin 2	0.0065
MYPT1	0.00655
Collagen II	0.00659
PKC-mu	0.00678
Stathmin	0.00679
PI3K cat class IA (p110-beta)	0.00679
PARP-1	0.00679
p16INK4	0.00679
MEK2(MAP2K2)	0.00679
LEDGF	0.00679
HUNK	0.00679
Villin 1	0.00687
SPI-B	0.00687
Semenogelin I	0.00687
RAD6	0.00687
PSMD4	0.00687
PKI	0.00687
OSBP1	0.00687
N-WASP	0.00687
Neurocalcin delta	0.00687
MEK1/2	0.00687
LBC	0.00687
IL-10 receptor	0.00687
HSP105	0.00687
Fibrinogen alpha	0.00687
EMAPII	0.00687
Dynamin	0.00687
BAD	0.00687
AFX1	0.00687
P2X7	0.00691
DAZL	0.00701
CRIP1	0.00705
DEK	0.00709
ID2	0.00712
NRIF3	0.00715
Deoxyhypusine synthase	0.00715
EMP2	0.00718
TAB2	0.00722
E2I	0.00722
T-bet	0.00723
PML	0.00723
ErbB2	0.00737
SHBG	0.00744
NR1	0.00749
ZAP70	0.0075
ASK1 (MAP3K5)	0.0075
Tuberin	0.00771
Bcl-W	0.00776
PTEN	0.00777
CDK5	0.00778
TNF-beta	0.0078
ITGA2B	0.00786
FANCC	0.00786
alpha-M/beta-2 integrin	0.00786
RNF7	0.00787
CCR1	0.00793
UBE1L	0.00794
Schwannomin (NF2)	0.00794
NUMB	0.00794
MJD (ataxin-3)	0.00794
IGBP1	0.00794
E3b1(ABI-1)	0.00794
ASSY	0.00794
IL-15	0.00801
HNRPR	0.00802
BAF57	0.00814
UNR	0.00815
Neuropilin-1	0.00826
NRSF	0.00831
IBP6	0.00831
FHL2	0.00831
CAR	0.00831
APP	0.00831
C1q	0.00837
MYOG	0.00842
Calpain 1(mu) subunit	0.00852
FKBP4	0.00853
HSPA4	0.00861
14-3-3 gamma	0.00866
Synaptotagmin VII	0.00875
Talin-1	0.00893
SUZ12	0.00893
RNaseL	0.00894
Enamelin	0.00902
C3	0.00905
Matrilysin	0.00919
Ki-1/57	0.00919
eIF3	0.00919
DSIPI (GILZ)	0.00919
IL-6 receptor	0.00925
IL-3	0.00937
SMAD2	0.00938
PP2A regulatory	0.00946
alpha-3/beta-1 integrin	0.00946
HES1	0.00947
VAV-3	0.00948
SNX6	0.00948
PSMA5	0.00948
PDGF-A	0.00948
MSP receptor (RON)	0.00948
JunB	0.00948
HMG2	0.00948
GAS7	0.00948
FGF7	0.00948
ENO1	0.00948
eEF2	0.00948
DSCR2	0.00948
DORFIN	0.00948
CAR/RXR-alpha	0.00948
Alpha-1 catenin	0.00948
Agrin	0.00948
TSH receptor	0.00951
MLK2(MAP3K10)	0.00951
ELF3	0.00951
DISC1	0.00951
Cyclophilin D	0.00951
C/EBP	0.00951
PTBP1	0.00958
G3P2	0.00958
BMP1	0.00958
MSH2	0.00959
Endoglin	0.0096
BMP2	0.00965
LIF	0.00971
MAP2	0.00973
ZNF145	0.00982
Pdx1 (IPF1)	0.00982
Arrestin 3	0.00982
C5	0.01
ACK1	0.01
RIN1	0.0101
Cyclin D1	0.0101
NUP153	0.0102
NEDD4	0.0102
PSMB7	0.0103
NOTCH4	0.0103
LTBP1	0.0104
U5-102 kDa	0.0105
SHP	0.0105
NKp44	0.0105
IRF5	0.0105
hnRNP C	0.0105
DDX3X	0.0105
CtBP	0.0105
c-Myb	0.0105
ATRX	0.0105
XRN2	0.0106
Calgranulin A	0.0106
ACES	0.0106
USF2	0.011
TFIIIB90	0.011
MLC2	0.011
LSM2	0.011
IgM (heavy chain)	0.011
HSPA1B	0.011
HSP90 beta	0.011
Insulin receptor	0.0111
PACE4	0.0112
MTG8	0.0112
PPA5	0.0113
PSME3	0.0114
LATS2	0.0114
HGF receptor (Met)	0.0114
NEDD8	0.0115
CRP	0.0115
CDC25C	0.0115
Uteroglobin	0.0117
Oncostatin M	0.0117
CDC42	0.0117
CD59	0.0117
CRK	0.0118
Brca2	0.0118
LCKBP1	0.0119
Lambda chain ( Ig light chain)	0.0119
E2F5	0.0119
CSF2RB	0.0119
Thrombopoietin	0.012
SP-D	0.012
Prolactin receptor	0.012
COP9 signalosome complex subunit 7b	0.012
CD69	0.012
SF1	0.0121
N-Myc	0.0121
LRSAM1	0.0121
FGF8	0.0121
GOLGB1	0.0123
SGK1	0.0124
SF3A1	0.0124
HIP1	0.0124
TRAP170	0.0125
TEC	0.0125
Syntaxin 7	0.0125
SLAP	0.0125
SERPINB13	0.0125
RUTBC3	0.0125
PSMC4	0.0125
PSMB8(LMP7)	0.0125
NRB54	0.0125
NP220	0.0125
MAFK	0.0125
KLF4	0.0125
IL-22	0.0125
HAP40	0.0125
eIF3S8	0.0125
ECM29	0.0125
DR4(TNFRSF10A)	0.0125
Collagen IV	0.0125
Claudin 4	0.0125
CHD1	0.0125
C/EBPdelta	0.0125
alpha-5/beta-1 integrin	0.0125
Alpha-2B adrenergic receptor	0.0125
TFCP2	0.0126
SOCS3	0.0126
Flotillin-1	0.0126
PIAS4	0.0127
COMT	0.0127
DNAJA3 (TID1)	0.0128
APOA1	0.0128
LMAN1	0.0129
C5AR	0.0129
EGR2 (Krox20)	0.0132
MEKK1(MAP3K1)	0.0133
SSRP1	0.0134
PPAR-gamma/RXR-alpha	0.0134
E2F1	0.0134
CD3	0.0134
WWOX	0.0135
Aif	0.0135
USP18	0.0136
TIF1-beta	0.0136
SF3B2	0.0136
RBBP7 (RbAp46)	0.0136
PI4Kbeta	0.0136
CD40L(TNFSF5)	0.0136
WASF1(WAVE1)	0.0137
IKK	0.0141
LPL	0.0142
PUR-alpha	0.0145
CDC37	0.0145
PLAP	0.0146
Cyclin D2	0.0146
PSMC2	0.0147
Pin1	0.0147
Srp40	0.0148
Menin	0.0149
Collagen I	0.0151
ARMER	0.0151
BDNF	0.0152
TGF-beta 2	0.0153
SERPINE2	0.0153
RANBP8	0.0153
NHE3	0.0153
Mu-type opioid receptor	0.0153
MEK1(MAP2K1)	0.0153
IL-33	0.0153
DNA-PK	0.0153
CD8 alpha	0.0153
TAX1BP1	0.0156
QM	0.0157
Wee1	0.0158
Ubiquilin-1	0.0158
SPOP	0.0158
SORBS1	0.0158
SMYD3	0.0158
NF-kB p50/p50	0.0158
MNK1	0.0158
Gamma-adaptin	0.0158
Fer	0.0158
eIF3S3	0.0158
DIP13 beta	0.0158
CLCA2	0.0158
CDK9	0.0158
ATP1B1	0.0158
CrkL	0.0159
SOCS1	0.016
PI3K reg class IA (p85-alpha)	0.016
Kv1.3	0.016
COL1A2	0.0161
Alpha-1B adrenergic receptor	0.0162
GATA-6	0.0163
CDK4	0.0163
VCP	0.0166
NEFL	0.0166
RPS27	0.0169
RPL5	0.017
UBCH7	0.0171
TPT1	0.0171
PMF1	0.0171
Nephrocystin	0.0171
Lck	0.0171
KIR3DL1	0.0171
EID1	0.0171
Caspase-10	0.0171
Presenilin 1	0.0174
SOCS7	0.0175
VIL2 (ezrin)	0.0176
Hdj-2	0.0176
cPLA2	0.0177
SP3	0.018
Acrosin	0.018
RIPK2	0.0182
PI3K cat class IA	0.0182
MRAP	0.0182
Plexin B1	0.0183
MKP-3	0.0183
Fyn	0.0183
C/EBPalpha	0.0183
PRA1	0.0185
ANKRD2	0.0186
RASSF1	0.0187
Progesterone receptor	0.0188
HPRG	0.0188
E2F4	0.0188
E2F/DP1 complex	0.0188
MSH6	0.019
MEK4(MAP2K4)	0.019
IL10RA	0.019
Axin2	0.019
RhoB	0.0191
PMP22	0.0191
Calpain 1(mu)	0.0192
CD40(TNFRSF5)	0.0193
UBE3A	0.0194
TGFBRAP1	0.0194
SPEF1	0.0194
SIP1 (ZFHX1B)	0.0194
SATB1	0.0194
SAKS1	0.0194
PXR/RXR-alpha	0.0194
PLA2G4C	0.0194
PARD3	0.0194
NP60	0.0194
NOV	0.0194
N4BP2	0.0194
MTGR1	0.0194
Metallothionein-IG	0.0194
KLF2	0.0194
HAI-2	0.0194
Fetuin-A	0.0194
F8C	0.0194
DNAJB11	0.0194
DMTF1	0.0194
Ephrin-A receptor 3	0.0197
LZK(MAP3K13)	0.0198
SIAH1	0.0199
ALK	0.02
H-Ras	0.0201
RET	0.0203
BTG1	0.0203
WARS	0.0204
ESR2	0.0204
p107	0.0205
Alpha-1 adrenergic receptor	0.0205
MMP-14	0.0207
MyD88	0.021
TR-alpha	0.0211
ST13 (Hip)	0.0211
MEKK4(MAP3K4)	0.0211
KLF6	0.0211
IL-11	0.0211
Fra-1	0.0211
Fibulin-1	0.0211
Elk-4	0.0211
CKS1	0.0211
Activin beta A	0.0211
PBEF	0.0212
alpha-10/beta-1 integrin	0.0212
PP1-cat alpha	0.0213
CEACAM1	0.0214
HDAC2	0.0215
HSP47	0.0216
CRM1	0.0216
SMAD5	0.0217
Ikaros	0.022
WIRE	0.0221
WDR77	0.0221
UIP5	0.0221
U2AF35	0.0221
U1-70K	0.0221
Tubulin gamma	0.0221
Tubulin beta 5	0.0221
Tubulin beta 3	0.0221
Tubulin beta 1	0.0221
TRAM2	0.0221
TRAM	0.0221
TPR	0.0221
TFPI	0.0221
TBX5	0.0221
Tau tubulin kinase 1	0.0221
Synaptobrevin (VAMP1,2,3)	0.0221
SRp55	0.0221
SPF	0.0221
SP2	0.0221
SLC25A5	0.0221
SHARP (SPEN)	0.0221
SFRS4	0.0221
RRAD	0.0221
ROR-beta	0.0221
RING2	0.0221
RhoC	0.0221
PTTG1IP	0.0221
PSMB10	0.0221
PREL1	0.0221
Plakophilin 3	0.0221
PCSK5	0.0221
Pc2	0.0221
PAFAH alpha (LIS1)	0.0221
p90RSK1	0.0221
P2Y2	0.0221
NPL4	0.0221
NOL3	0.0221
N-chimaerin	0.0221
NARF	0.0221
Myosin IF	0.0221
MxA	0.0221
MUNC18-2	0.0221
Mi-2 alpha	0.0221
MCA2(p38)	0.0221
MARK3	0.0221
MAPKAPK5	0.0221
MAP6	0.0221
Lodestar	0.0221
LMNBR	0.0221
LEKTI	0.0221
LEDGF/p75	0.0221
Laminin 5	0.0221
Kindlerin	0.0221
Kendrin	0.0221
KCRU	0.0221
Kallikrein 8	0.0221
Kallikrein 4	0.0221
JNK3(MAPK10)	0.0221
JDP2	0.0221
Jagged2	0.0221
ITF2	0.0221
Importin 9	0.0221
Immunoproteasome (11S regulator)	0.0221
ILT4	0.0221
Ihh	0.0221
HXK2	0.0221
HSP10 (mitochondrial)	0.0221
HERC1	0.0221
HDAC9	0.0221
HAG-2	0.0221
G-proteins beta3/gamma5	0.0221
GNT-V	0.0221
GABARAPL1	0.0221
Formin-like 1	0.0221
FGF22	0.0221
FGF10	0.0221
Ferritin H	0.0221
FAP48	0.0221
eIF3S4	0.0221
eIF3S10	0.0221
eIF1	0.0221
eEF2K	0.0221
EDR2	0.0221
E2F4/DP1 complex	0.0221
E2F3/DP1 complex	0.0221
E2F2/DP1 complex	0.0221
Dynein, cytoplasmic, heavy polypeptide	0.0221
DLL4	0.0221
DLL3	0.0221
DLL1	0.0221
Desmoglein 2	0.0221
Desmoglein 1	0.0221
DAPK2	0.0221
CYP2C19	0.0221
Cyclophilin B	0.0221
Cyclin B	0.0221
CSF2RA	0.0221
COIL	0.0221
c-Jun/Fra-2	0.0221
c-IAP1	0.0221
CHC22	0.0221
CD8 beta	0.0221
CARD7	0.0221
CapZIP	0.0221
Calpain 3	0.0221
CacyBP(SIP)	0.0221
C/EBPgamma	0.0221
BMI-1	0.0221
B-chimaerin	0.0221
BAF180	0.0221
ATP7B	0.0221
ARPC1	0.0221
ANT	0.0221
ALOX5AP	0.0221
ZO-2	0.0223
MuRF1	0.0224
LILRA2	0.0225
AP-1	0.0225
VPS11	0.0226
VAMP2	0.0226
microRNA 154	0.0226
Cingulin	0.0226
ADAM19	0.0227
SH3BP-2	0.0229
BOB1	0.0229
Tubulin alpha 3	0.023
SAP	0.023
p23 co-chaperone	0.0231
SFRS1 (SF2)	0.0232
RPS3A	0.0232
NEK9	0.0232
IGF-1 receptor	0.0232
HNRPM	0.0232
EPB41	0.0232
Derlin1	0.0232
COUP-TFII	0.0232
PRK1	0.0233
IQGAP1	0.0233
Follistatin	0.0233
TOP2 beta	0.0234
RNF22	0.0234
RENT2	0.0234
PAX4	0.0234
p90Rsk	0.0234
JWA	0.0234
IL15RA	0.0234
HSPBP1	0.0234
FOSL2 (Fra-2)	0.0234
DNAJC3	0.0234
CARP	0.0234
ATP1A2	0.0234
ALDH2	0.0234
ACF	0.0234
RIPK3	0.0236
AMFR	0.0236
SRB7	0.0237
Non-A beta component of AD amyloid	0.0237
Lef-1	0.0238
La protein	0.024
SDF-1	0.0241
RAP-1A	0.0242
p130CAS	0.0243
KHSRP	0.0245
SREBP2	0.0247
PAK2	0.0249
NCOA2 (GRIP1/TIF2)	0.0249
BMP6	0.0249
IgG1	0.0251
SLC25A6	0.0255
SAA1	0.0255
S100A1	0.0255
PSF	0.0255
HMGI/Y	0.0255
HLA-A	0.0255
YAp65	0.0258
TXNRD1	0.0258
RPS9	0.0261
Bcl-XS	0.0262
Pyk2(FAK2)	0.0263
p120GAP	0.0263
IRAK4	0.0264
G-protein alpha-i family	0.0265
NP14	0.0267
PRK2	0.0273
POLD2 (p50)	0.0275
HIF-1	0.0275
GLUT1	0.0275
ERK1 (MAPK3)	0.0275
Peptide YY	0.0276
TCP1-gamma	0.0277
Tcf(Lef)	0.0277
S1P	0.0277
Rab-27A	0.0277
PI3K reg class III (p150)	0.0277
NSAP1	0.0277
NOTCH1	0.0277
Meprin A, alpha	0.0277
MEPE	0.0277
KIFAP3	0.0277
GRO-beta	0.0277
FADD	0.0277
eIF2S2	0.0277
DARS	0.0277
Collagen V	0.0277
COL16A1	0.0277
c-IAP2	0.0277
Cathepsin C	0.0277
ATF-2/c-Jun	0.0277
AHNAK	0.0277
PDGF-B	0.0278
SIX3	0.0279
RANBP7	0.0279
Protein C inhibitor	0.0279
Parkin	0.0279
MTA2	0.0279
Endostatin	0.0279
CD3 zeta	0.0279
Ajuba	0.0279
JFC1	0.028
CHC17	0.0281
GSK3 beta	0.0283
Exportin 7	0.0283
PP1-cat	0.0286
Cardiac MyBP-C	0.0287
Ephrin-A receptor 2	0.0289
EPAS1	0.0291
CALCOCO2	0.0292
ABBP1	0.0292
HSP70	0.0295
RPS3	0.0296
RanBP2	0.0298
PKR	0.0301
ROC1-SCF E3 ubiquitin ligase complex	0.0302
SLAM	0.0303
RTN1_HUMAN	0.0303
ID3	0.0303
Fibrinogen (fibrin)	0.0303
CENP-F	0.0303
MBD2	0.0306
Nidogen	0.0309
Syntaxin 4	0.031
HIVEP3	0.031
TAL1	0.0312
E2F6	0.0312
WNT7A	0.0317
PDE3B	0.0318
G-protein alpha-15	0.0318
G-CSF receptor	0.0318
Sequestosome 1(p62)	0.0319
hnRNP K	0.0322
PP2C beta	0.0323
MURR1	0.0323
LSM1	0.0323
ITGA7	0.0323
DRAP1	0.0323
Dexras1	0.0323
Clathrin	0.0323
BATF	0.0323
AMPK alpha 2 subunit	0.0323
Somatotropin	0.0325
TIMP2	0.0329
SPAG9	0.0329
KIAA0174	0.0329
EWS	0.0329
Dectin-1	0.0329
Thy-1	0.033
CDC20	0.033
SALL4	0.0333
GSK3 alpha/beta	0.0336
Hck	0.0341
Nephrin	0.0344
Pleckstrin	0.0346
Ku80	0.0346
TFIID 31 kDa subunit	0.0349
MAGI-1(BAIAP1)	0.0349
IKK-alpha	0.0349
COPS6	0.0349
MKL1	0.035
Calcineurin A (catalytic)	0.0353
Tropomyosin	0.0354
CREM (activators)	0.0354
NGFR(TNFRSF16)	0.0356
GATA-2	0.0356
ZPK(MAP3K12)	0.0357
RUNX1	0.0357
Presenilin	0.0357
MLH1	0.0357
Max	0.0357
LAMC2	0.0357
HLA-B	0.0357
DAN	0.0357
IDE	0.0358
SUMO-2	0.0359
ITGAV	0.0359
PELP1	0.036
PABPC4	0.0361
JAK3	0.0362
SHPS-1	0.0363
Pallidin	0.0363
p115	0.0365
USP7	0.0366
GAB2	0.0369
WIP1	0.0371
TGM2	0.0371
TFIIIA	0.0371
TAF1	0.0371
Syntaxin 6	0.0371
SYNE2	0.0371
SKP2	0.0371
SIT1	0.0371
PTPR-mu	0.0371
NIP1	0.0371
MCR	0.0371
IRS-2	0.0371
Humanin	0.0371
Histone H3.3	0.0371
HEY1	0.0371
Granzyme B	0.0371
FSHR	0.0371
EXO70	0.0371
Calcyclin	0.0371
ARHGEF2	0.0371
AKT3	0.0371
ACP1	0.0371
HBOA	0.0375
PDGF-R-alpha	0.0376
RNF 34	0.0377
c-Maf	0.0378
Endophilin A	0.038
NDPK A	0.0384
Syntaxin 8	0.0385
HYOU1	0.0385
Hap-1	0.0385
ACTA1	0.0385
LDLR	0.0386
Tubulin heterodimers (in microtubules)	0.0387
FN14(TNFRSF12A)	0.0388
IL-7	0.0389
SSTK	0.0391
N-cadherin	0.0391
TFII-I	0.0393
FAF1	0.0393
CDK5R1 (p35)	0.0398
CBS	0.0403
ZNF202	0.0406
GDF8	0.0406
TY3H	0.0415
STARING	0.0415
SOCS2	0.0415
PARD6A	0.0415
p70 S6 kinase1	0.0415
MAD	0.0415
IGFBP7	0.0415
IFI17	0.0415
FOXP1	0.0415
Fc gamma RII alpha	0.0415
ErbB4	0.0415
DMAP1	0.0415
Beta-adaptin 2	0.0415
Albumin	0.0415
PTAFR	0.0417
ITGA2	0.0418
Fc epsilon RI	0.0418
ZNF198	0.0422
X11-like	0.0422
Reticulon 4	0.0422
PTP-PEST	0.0422
PSMA1	0.0422
Nkx2.2	0.0422
MAST1	0.0422
IL6RA	0.0422
IL-1RI	0.0422
Galanin	0.0422
Exportin 5	0.0422
Epsin 1	0.0422
Connexin 46	0.0422
CLK3	0.0422
CLK2	0.0422
CD21	0.0422
PECAM1	0.0431
TIP(T cell immunomodulatory protein)	0.0433
IKAP	0.0433
Alix	0.0433
BAF155	0.0435
ZIP-kinase	0.0437
YIPF3	0.0437
VTI1A	0.0437
v-SNARE	0.0437
UCHL5	0.0437
TUBGCP3	0.0437
TTC1	0.0437
TPPP (p24)	0.0437
TPH1	0.0437
TOPORS	0.0437
TOP3B	0.0437
Tissue kallikrein	0.0437
TIRAP (Mal)	0.0437
Thimet oligopeptidase	0.0437
TFPI-2	0.0437
Tear lipocalin	0.0437
TATI	0.0437
TAF8	0.0437
TAF3	0.0437
Stathmin 4	0.0437
STAF65(gamma)	0.0437
SOX10	0.0437
SLC18A3	0.0437
SH3RF	0.0437
SGTB	0.0437
SET7	0.0437
SCF3	0.0437
SARA	0.0437
RPS20	0.0437
RHAG	0.0437
RFX5	0.0437
RASSF2	0.0437
RanGAP1	0.0437
PTPR-epsilon	0.0437
Profilin	0.0437
Plakophilin 1	0.0437
PI3K reg class IA (p85-beta)	0.0437
PDEF	0.0437
PAP	0.0437
PAI2	0.0437
PAFAH beta	0.0437
p130	0.0437
ORC6L	0.0437
NRDP1	0.0437
NIP3	0.0437
NF-kB p50/c-Rel	0.0437
NEU3	0.0437
Nebulin	0.0437
NDUFV1	0.0437
MYF5	0.0437
MIZF	0.0437
MIS12	0.0437
MIB2	0.0437
MEK6(MAP2K6)	0.0437
MEK3(MAP2K3)	0.0437
MCM5	0.0437
MCM4/6/7 complex	0.0437
Maspin	0.0437
MAPKAPK3	0.0437
MAP4	0.0437
LTBR	0.0437
Keratin 5	0.0437
KATNA1	0.0437
KARS	0.0437
JIP-2	0.0437
JAZ	0.0437
IRS-4	0.0437
IL13RA1	0.0437
IL-12RB2	0.0437
IL-12RB1	0.0437
IL-1	0.0437
IgA1 heavy chain	0.0437
HXK1	0.0437
HPLC2	0.0437
HNRPL	0.0437
HNF4	0.0437
Histamine H4 receptor	0.0437
HIPPI	0.0437
HIP12	0.0437
HEI10	0.0437
Granzyme A	0.0437
GluR2	0.0437
GABP (GABA/GABB)	0.0437
FRS2	0.0437
FBX33	0.0437
eRF1	0.0437
eIF4B	0.0437
DYRK1a	0.0437
DUSP19	0.0437
CYP27A1	0.0437
Cyclin T1	0.0437
CXCR3	0.0437
CREST	0.0437
CPLX1	0.0437
Cofilin, non-muscle	0.0437
Clathrin light chain	0.0437
CITED2	0.0437
Chymase	0.0437
c-FLIP (L)	0.0437
Cdt1	0.0437
CD37	0.0437
CD36	0.0437
Cathepsin F	0.0437
Caspase-12	0.0437
casein kinase I alpha, delta, epsilon	0.0437
BPAG2	0.0437
Beta-synuclein	0.0437
BCR/ABL fusion protein	0.0437
ARPC2	0.0437
Apelin	0.0437
AML1/MDS1/EVI1 fusion protein	0.0437
ALOX5	0.0437
AATM	0.0437
70Z-PEP	0.0437
Telethonin	0.0443
KV1.5	0.0445
CNP	0.0445
Coatomer	0.0446
TGF-beta receptor type III (betaglycan)	0.045
ATF-1	0.045
Ca-ATPase2	0.0452
MRCKalpha	0.0455
ATP5A	0.0455
FHL3	0.0458
Fc gamma RII beta	0.0462
14-3-3 zeta/delta	0.0463
PAK3	0.0464
MAGI-2	0.0466
FLT3	0.0466
PCBP-2	0.0473
YES	0.0476
X11	0.0476
VGF	0.0476
TFEB3	0.0476
TAFs	0.0476
RASGRF1	0.0476
RARbeta	0.0476
NF45 (ILF2)	0.0476
IRAK2	0.0476
HIP-2	0.0476
HDAC6	0.0476
HB-EGF	0.0476
ERp29	0.0476
ENC1	0.0476
Calgranulin B	0.0476
AKAP5	0.0476
Adenylate cyclase type VIII	0.0476
Troponin I, fast skeletal muscle	0.0477
TIMP1	0.0477
RANK L(TNFSF11)	0.0477
p14ARF	0.0477
CYP19	0.0477
AMPK alpha 1 subunit	0.0479
TWIST1	0.0488
Glycoprotein VI	0.0489
CTLA-4	0.0496
c-Jun/c-Fos	0.0499
Hrs	0.0502
GRK3	0.0502
ART-27	0.0502
TANK	0.0509
Syntaxin 5	0.0509
RPL23	0.0509
HRX	0.0509
GCK(MAP4K2)	0.0514
ENPP1	0.0515
NUMA1	0.0516
MMP-25	0.0516
EDD	0.0516
Caveolin-1	0.0518
PUM2	0.0521
ITGA6	0.0523
ALDOA	0.0523
CD79A	0.0526
FOXC2	0.0528
90K	0.0529
VHL	0.0531
Syntaxin 1A	0.0531
SON	0.0531
RhoGDI alpha	0.0531
PRG2	0.0531
PP2A cat (alpha)	0.0531
NOTCH3	0.0531
MTR3	0.0531
LAMP2	0.0531
IL-9	0.0531
GAK	0.0531
c-MPL	0.0531
CaSR	0.0531
ANP	0.0531
Somatostatin	0.0539
ERO1Lalpha	0.0541
PI3K cat class IB (p110-gamma)	0.0543
PDGF receptor	0.0543
FKHL1	0.0543
EFEMP2	0.0543
LTB	0.0549
PGF2aR	0.055
DROSHA	0.055
DLC1 (Dynein LC8)	0.0552
Histone deacetylase class I	0.0553
AKAP12	0.0554
KIAA1271(VISA)	0.0555
CD43	0.0567
IMP1	0.0569
C1qRp	0.0569
BMPR1A	0.057
Myocilin	0.0576
ANKRA	0.0578
NDF1	0.0582
WWP1	0.0589
VASP	0.0589
TRPC4	0.0589
TRIP15	0.0589
TLR1/2 heterodimer	0.0589
SIAH2	0.0589
Kalirin	0.0589
JSAP1	0.0589
HOXA10	0.0589
Granulysin	0.0589
Clathrin heavy chain	0.0589
Chapsyn-110	0.0589
CEACAM6	0.0589
CARM1	0.0589
CREB-H	0.059
BAZ1B	0.0592
Pim-2	0.0594
ABCC7	0.0601
OTR	0.0604
PSMC3	0.0605
MIP-1-beta	0.0605
IL13RA2	0.0605
EMILIN-1	0.0605
NKG2A	0.0607
KLF7	0.061
CD82	0.0612
Rap1GDS1	0.0614
Prohibitin	0.0614
PAK5	0.0614
DSCAM	0.0614
CD23	0.0614
nAChR alpha-7	0.0618
CalDAG-GEFIII	0.0621
Zac1	0.063
PBK	0.0632
NTS	0.0632
HIPK2	0.0632
alpha-7/beta-1 integrin	0.0633
MEF2A	0.0634
GRB10	0.0634
alpha-V/beta-1 integrin	0.0634
alpha-8/beta-1 integrin	0.0637
COUP-TFI	0.0638
PrP	0.0644
ZFP100	0.0648
VPS18	0.0648
VIP36L	0.0648
VAV-2	0.0648
TSH	0.0648
TSA-1	0.0648
TRRAP	0.0648
TRF2	0.0648
Transgelin	0.0648
TIP120A	0.0648
Synaptotagmin III	0.0648
SSTR5	0.0648
SSTR3	0.0648
SNX9	0.0648
Slingshot	0.0648
SH2B	0.0648
SF3A2	0.0648
RYBP	0.0648
RNF88	0.0648
RGS3	0.0648
REA	0.0648
RBPMS	0.0648
RBB1	0.0648
PTPRT	0.0648
PTG	0.0648
PSMB1	0.0648
PPP1CB	0.0648
PP5	0.0648
PP2A structural	0.0648
Plakophilin 4	0.0648
Pellino 2	0.0648
Peg10	0.0648
PDE9A	0.0648
PARN	0.0648
PARC	0.0648
PAFAH gamma	0.0648
NSF	0.0648
NDPK B	0.0648
Myosin VI	0.0648
MTCP1	0.0648
mGluR1A	0.0648
MENA	0.0648
Membrin	0.0648
MAL	0.0648
MADD	0.0648
Lysosomal trafficking regulator	0.0648
LIPC (HL)	0.0648
K-RAS	0.0648
KLF13	0.0648
KIF4A	0.0648
ITGB7	0.0648
ITGAX	0.0648
IP3R1	0.0648
ING4	0.0648
IL-4R type I	0.0648
IgJ	0.0648
iASPP	0.0648
HSP10/60 (mitochondrial)	0.0648
HP1 beta	0.0648
HNF6	0.0648
HBP1	0.0648
GW112	0.0648
GADD45	0.0648
ESM-1	0.0648
ERF	0.0648
ELF4	0.0648
dUTPase (DUT)	0.0648
DIA1	0.0648
DAP1	0.0648
CYB5R3	0.0648
CCR6	0.0648
Calmyrin	0.0648
C4BP alpha	0.0648
BOK	0.0648
BAF200	0.0648
B7-H2	0.0648
ARPC5	0.0648
ARPC3	0.0648
APOER2	0.0648
AMPA receptor	0.0648
AMH	0.0648
alpha-6/beta-4 integrin	0.0648
Alpha-2A adrenergic receptor	0.0648
Acrg	0.0648
SETDB1	0.0649
Rab-4A	0.0649
PLC-gamma	0.0649
PIRH2	0.0649
PHRET1	0.0649
IgE	0.0649
HtrA2	0.0649
Galectin-12	0.0649
Emerin	0.0649
Elongation factor 1-gamma	0.0649
Coagulation factor X	0.0649
Caldesmon	0.0649
Apo-2L(TNFSF10)	0.0649
IL-2R beta chain	0.0651
AKT2	0.0651
N-Ras	0.0656
RXRB	0.0657
LTBP3	0.066
ITGA5	0.0661
CBL-B	0.0662
ERK5 (MAPK7)	0.0665
IKK-gamma	0.0671
ITGB6	0.068
FBXW7	0.068
PAK4	0.0682
HDL	0.0682
Paxillin	0.0683
GATA-4	0.0687
TrkB	0.0688
TARBP2 (TRBP)	0.0688
REDD1	0.0688
MARCKS	0.0688
GLI-2	0.0688
F3	0.0688
Connexin 43	0.0688
CD3 delta	0.0688
alpha-V/beta-5 integrin	0.0688
GCN5	0.0692
RABGEF1	0.0694
HYPA	0.0702
GRIK5	0.0702
CYP27B1	0.0705
BMF	0.0707
YME1L1	0.0711
Versican	0.0711
ULBP1	0.0711
Thyroid hormone receptor	0.0711
S100B	0.0711
p67-phox	0.0711
NRAMP1	0.0711
MIZIP	0.0711
MAP-1A	0.0711
LRH1	0.0711
FGFR2	0.0711
eIF3S2	0.0711
Dcc	0.0711
Claudin 7	0.0711
BAT1 (UAP56)	0.0711
[truncated: 1,654 more rows]
