# Supplementary material for: Identifying disease-specific genes based on their topological significance in protein networks
Source: BMC Syst Biol. 2009 Mar 23;3:36. doi: 10.1186/1752-0509-3-36 (PMC2678983; doi:10.1186/1752-0509-3-36)
Supplement: Additional file 3 — Topological scoring of differentially expressed genes. One hundred forty-five differentially expressed genes were part of the shortest path network and were assigned p values. [file 1752-0509-3-36-S3.xls]

## Sheet: suppl_3
Differentially expressed genes present on shortest paths
14-3-3 beta/alpha
Lysozyme C
AATM
Myosin Va
HBP17
SRPK1
Profilin I
LEKTI
KCRU
PPAP
eIF4A1
FOXM1
Maspin
ALDH2
Securin
HYOU1
LIV-1
ID1
Tubulin beta 2
Ran
ARPC3
GSTP1
Trypsin II
IFI16
Matriptase
OAS1
E2N(UBC13)
Titin
PL scramblase 1
LDLR
PSMD8
NF-kB1
Tubulin beta 3
NF-kB p50/p50
PSMD2
PR65-alpha
Neurosin
PSF
DSC1
PAI2
FKBP12
VDAC 1
Cyclin B1
VCP
STAT1
EBBP
CKS2
14-3-3
UBCH8
NDPK A
eIF3S2
Rab-1A
MAPKAPK3
HNRPA2B1
Casein kinase I alpha
Kallikrein
OAS2
MPP6
HLA-G
DEC1 (Stra13)
GSPT1
Kallikrein 7
HMGI/Y
SAA1
SNRPB (Sm-B)
IL1RN
cytochrome P-450 reductase
Pim-1
TAP1 (PSF1)
PC4
E-cadherin
Proepithelin
CD47
Otubain1
Tubulin beta 2B
ILT2
NSAP1
IRF9
Cathepsin C
SNAPalpha
C/EBPbeta
PSMA3
14-3-3 zeta/delta
eIF6 (ITGB4BP)
Shc
GRP78
SLC25A5
MyD88
IL-8
Kallikrein 8
PSMB6
Antileukoproteinase 1
c-Myc
Beta-2-microglobulin
ERK3
p38delta (MAPK13)
Rac1
Cytochrome c
Plakophilin 1
HSC70
Connexin 43
FOSL2 (Fra-2)
IL4RA
STAT3
PPAR-beta(delta)
Tubulin beta
DNAJB6
NF-kB1 (p105)
Rab-5A
CCL2
p70 S6 kinase2
UBCH7
ISG15
PSMA2
TGM1
TK1
Ca-ATPase2
NSF
BST2
G-protein alpha-15
PSMB5
Ephrin-A receptor 2
GluProRS
ATP5A
Caspase-4
PPP4C
Tubulin beta 5
PD-ECGF (TdRPase)
NMI
Calgizzarin
Calreticulin
ZFP36(Tristetraprolin)
IFNGR1
Endoplasmin
HSP70
Factor B
MxA
P4HB
Tctex-1
Heme oxygenase 1
PSMB10
AMD1
PRSS1
JunB
14-3-3 tau
