# Supplementary material for: Identifying disease-specific genes based on their topological significance in protein networks
Source: BMC Syst Biol. 2009 Mar 23;3:36. doi: 10.1186/1752-0509-3-36 (PMC2678983; doi:10.1186/1752-0509-3-36)
Supplement: Additional file 5 — Topologically significant genes. Topologically significant genes were selected from the shortest path nodes by applying false discovery rate. A total of 202 genes passed FDR filtering using the experiment significance level of 0.001. [file 1752-0509-3-36-S5.xls]

## Sheet: suppl_4
Topologically significant genes
Cathepsin G	5.68e-11
IRF1	1.17e-10
IL-6	3.76e-10
IFN-gamma	9.07e-10
Karyopherin alpha 2	1.09e-09
NF-AT1(NFATC2)	3.76e-09
Antileukoproteinase 1	5.06e-09
NF-kB1 (p105)	1.13e-08
SFRS12	1.43e-08
EBI3	1.44e-08
GOS-28	1.5e-08
ERp72	1.78e-08
Thrombospondin 1	1.93e-08
Endoplasmin	2.25e-08
STAT2	2.28e-08
RACK1	2.29e-08
Tyk2	2.53e-08
IRF2	2.88e-08
STAT1	9.3e-08
LXR-alpha	9.5e-08
IRF7	2.48e-07
PAR2	2.57e-07
CaBP1	3.16e-07
Trypsin	3.93e-07
PAI1	3.93e-07
IFN-alpha	4.05e-07
Midkine	4.06e-07
PPP4C	4.13e-07
Thyroglobulin	4.23e-07
TLR2	4.56e-07
Glucagon	4.61e-07
IRF8	4.64e-07
Cyclin A1	4.74e-07
Proepithelin	5.92e-07
PKC-epsilon	5.96e-07
Amyloid beta	6.34e-07
PSAP	7.1e-07
ISGF3	8.09e-07
BRG1	8.4e-07
GATA-3	1.08e-06
CBP	1.13e-06
HSP90	1.13e-06
APOB	1.3e-06
GRP78	1.33e-06
NF-kB	1.39e-06
CCR2	1.47e-06
p73	1.63e-06
Leukocyte elastase	1.63e-06
c-Jun	1.65e-06
Elastin	1.84e-06
GADD45 beta	1.95e-06
TRADD	2.31e-06
IL-18	2.4e-06
c-Fos	2.4e-06
26S proteasome (20S core)	2.43e-06
IL-1 beta	2.52e-06
PPAR-gamma	2.58e-06
Tip60	3.32e-06
TNF-alpha	3.54e-06
PKC-delta	3.81e-06
APOBEC-1	4.31e-06
CHI3L1	4.34e-06
TCF7L2 (TCF4)	4.9e-06
SP1	4.92e-06
RelB	5.29e-06
MCM3	5.46e-06
MGMT	5.64e-06
PAR4	6.02e-06
Elastase 2	6.07e-06
p38 MAPK	6.16e-06
VEGFR-1	6.33e-06
IFN-beta	6.5e-06
HSP27	6.67e-06
IL-10	6.8e-06
USF1	7.11e-06
Thrombin	7.64e-06
AUF1	7.68e-06
B2 bradykinin receptor	7.72e-06
TRIP2	7.81e-06
ACTB	8.01e-06
STAT3	8.27e-06
IL-12 beta chain	8.5e-06
MVP	8.58e-06
HSC70	8.7e-06
Miz-1	8.93e-06
GGTase-II	9.38e-06
26S proteasome (19S regulator)	9.38e-06
SERP1	9.53e-06
VEGF-A	9.61e-06
SEC61 alpha	1.01e-05
IL-12 alpha chain	1.02e-05
ITIH4	1.06e-05
Coagulation factor XII	1.06e-05
RhoA	1.13e-05
GORASP2(GRASP55)	1.19e-05
Tubulin gamma 1	1.25e-05
NF-kB2 (p100)	1.29e-05
NF-kB p50/p65	1.33e-05
eIF4G1	1.41e-05
TNF-R1	1.47e-05
EGFR	1.48e-05
PLAUR (uPAR)	1.49e-05
CYP17	1.52e-05
MMP-8	1.52e-05
KNG	1.52e-05
Bid	1.62e-05
SERPINA3 (ACT)	1.73e-05
Transthyretin	1.74e-05
IRF3	1.78e-05
EGF	1.79e-05
PU.1	1.82e-05
TAK1(MAP3K7)	1.86e-05
Vitronectin	1.87e-05
p21	1.91e-05
SET	1.92e-05
IL-12	2.04e-05
ASGR1	2.14e-05
ARGBP2	2.16e-05
LASS2	2.17e-05
NFKBIA	2.18e-05
ATP6V0C	2.2e-05
BMX	2.21e-05
ARP2	2.27e-05
BACE1	2.27e-05
Tubulin beta 2	2.27e-05
S100A7	2.3e-05
HSP60	2.3e-05
Saposin D	2.33e-05
PDZK1	2.33e-05
Vinexin beta	2.33e-05
ATP6V1B	2.33e-05
Plakoglobin	2.33e-05
RAR-alpha/RXR-alpha	2.33e-05
nNOS	2.33e-05
MBD1	2.33e-05
PLD2	2.33e-05
NFIC	2.33e-05
SPAR (SIPA1L1)	2.37e-05
Tau (MAPT)	2.37e-05
Actin cytoskeletal	2.38e-05
SNAIL1	2.4e-05
AP complex 2	2.4e-05
HDAC1	2.43e-05
ZW10	2.44e-05
p38alpha (MAPK14)	2.46e-05
G-protein alpha-q	2.48e-05
Histone H4	2.48e-05
MHC class II	2.51e-05
Calreticulin	2.53e-05
PKC-beta2	2.59e-05
Cathepsin L	2.63e-05
TGF-alpha	2.63e-05
ITGB2	2.64e-05
p300	2.67e-05
Factor D	2.68e-05
YB-1	2.74e-05
Actin	2.79e-05
IGF-1	2.8e-05
ACTH	2.81e-05
ISG15	2.81e-05
IRS-1	2.82e-05
JNK(MAPK8-10)	2.85e-05
Arp2/3	2.89e-05
Ubiquitin	2.95e-05
MMP-9	2.98e-05
MDR1	3.2e-05
YY1	3.25e-05
c-Rel	3.32e-05
DDX9	3.53e-05
ESR1 (nuclear)	3.66e-05
GCR-alpha	3.7e-05
Lactoferrin	3.73e-05
Casein kinase II, alpha chain (CSNK2A1)	3.77e-05
Androgen receptor	3.78e-05
SIK	3.9e-05
Calpain 2(m)	3.91e-05
SREBP1	4.01e-05
p47-phox	4.08e-05
Kallikrein 7	4.19e-05
Trypsin II	4.19e-05
TRPA1	4.19e-05
p53	4.21e-05
CREB1	4.35e-05
IRF9	4.35e-05
Cathepsin B	4.42e-05
IgA1	4.47e-05
HSP90 alpha	4.49e-05
GATA-1	4.6e-05
eEF1A1	4.62e-05
DVL-2	4.67e-05
ERM	4.81e-05
SMRT	4.84e-05
IFNA1	4.86e-05
HNF4-alpha	4.87e-05
CD14	5.01e-05
Calmodulin	5.02e-05
SMAD1	5.13e-05
CaMK II gamma	5.2e-05
JAB1	5.24e-05
IgA2	5.28e-05
OAS1	5.4e-05
HIF1A	5.46e-05
