# Supplementary material for: Identifying disease-specific genes based on their topological significance in protein networks
Source: BMC Syst Biol. 2009 Mar 23;3:36. doi: 10.1186/1752-0509-3-36 (PMC2678983; doi:10.1186/1752-0509-3-36)
Supplement: Additional file 6 — Drug targets and functional hubs. From the set of 202 topologically significant genes, we identified 97 drug targets and 20 functional hubs. [file 1752-0509-3-36-S6.xls]

## Sheet: suppl_5
Network object	p value	Functional hubs (D-divergence, C convergence)	Drugs
Cathepsin G	5.68e-11	C	sulindac	diflunisal	Chondroitin 6'-sulfate
IRF1	1.17e-10	D	Retinoic acid
IL-6	3.76e-10	D	Prednisone	Azelastine	17beta-Estradiol	Gusperimus	Tenidap	WY-14,643	Roxithromycin	Mizoribine	Mycophenolate mofetil	Lornoxicam	Nadifloxacin	Atiprimod	Linomide	Clarithromycin	Angiotensin II
IFN-gamma	9.07e-10	D	Roxithromycin	clindamycin	Nadifloxacin	alclometasone dipropionate	Levofloxacin	erythromycin	Dexamethasone	tacrolimus	Triflusal	Clarithromycin	Morphine
STAT2	2.28e-08	D	Angiotensin II
STAT1	9.3e-08	D	Fludarabine	trapidil	Methimazole	Ribavirin	Progesterone	Angiotensin II	Retinoic acid
LXR-alpha	9.5e-08		5,6-24(S),25-diepoxycholesterol	hexarelin	ascorbic acid	24-keto-cholesterol	colestolone	Mevastatin
IRF7	2.48e-07		Ribavirin
Trypsin	3.93e-07	C	Nafamostat Mesylate	Melagatran
PAI1	3.93e-07		Drotrecogin alfa	Niceritrol	metformin	Diacerein	Losartan	Angiotensin II	Glyburide	Dimethyl sulfoxide
IFN-alpha	4.05e-07		Retinoic acid
Midkine	4.06e-07		Heparin
TLR2	4.56e-07		Cyclosporin A extracellular region
Glucagon	4.61e-07		Buformin	Phenformin	metformin	Pramlintide
Cyclin A1	4.74e-07		17beta-Estradiol
PKC-epsilon	5.96e-07		cocaine
Amyloid beta	6.34e-07		talsaclidine
PSAP	7.1e-07		1,2-dipalmitoyl-sn-glycero-3-phosphocholine	Terbutaline	hexadecanoic acid retinyl ester	N-acetyl-D-glucosamine	Dexamethasone	Letrozole	9-cis Retinoic acid	Nitric Oxide	Retinol	Cortisol	Retinoic acid
GATA-3	1.08e-06		Morphine
HSP90	1.13e-06		novobiocin	Amlexanox
NF-kB	1.39e-06		N-acetylcysteine	Rifapentine	Azelastine	bleomycin	Tranilast	Nafamostat Mesylate	leflunomide	Rifampicin	Flurbiprofen	Etoposide cytosol	Nilvadipine	ascorbic acid	montelukast	Verteporfin	Pranlukast	Tyloxapol	Dexamethasone	tacrolimus	Azithromycin	Bortezomib	Emodin	carprofen	fenretinide	H2O2	Rifabutin	Apigenin	Rifamycin SV
CCR2	1.47e-06		Simvastatin	Dexamethasone	Morphine
p73	1.63e-06		Tazarotene
Leukocyte elastase	1.63e-06		Nafamostat Mesylate	Flurithromycin	erythromycin	Heparin	Mifepristone
c-Jun	1.65e-06	D	tacrolimus	Bupivacaine	Retinol	Cyclosporin A	Estradiol	Angiotensin II	Retinoic acid
Elastin	1.84e-06		ellagic acid	Angiotensin II
c-Fos	2.4e-06		17beta-Estradiol	Dibucaine	Formoterol	dopamine extracellular region	Tetracaine	Bupivacaine	D-Amphetamine	fenretinide	Estradiol	Angiotensin II
26S proteasome (20S core)	2.43e-06	C	Bortezomib
IL-1 beta	2.52e-06	C	benzydamine	Azelastine	tebufelone	spiramycin	Tenidap	WY-14,643	Roxithromycin	mometasone furoate	Lidocaine	Leuprolide	clindamycin	Formoterol	Dirithromycin	Doxycycline	Mycophenolate mofetil	Romazarit	erythromycin	Tetracaine	Flezelastine	Bupivacaine	Bestatin	Salmeterol	Diacerein	Linomide	fenbufen	Angiotensin II	Beclomethasone
PPAR-gamma	2.58e-06		Darglitazone	ascorbic acid	Fenofibrate	Tomelukast	Pioglitazone	Rosiglitazone	Irbesartan	Ciglitazone	Indomethacin	englitazone	Mevastatin	Glimepiride	Naproxen	Troglitazone	Glyburide	telmisartan
TNF-alpha	3.54e-06	D	Josamycin	Prednisone	benzydamine	Azelastine	tebufelone	bleomycin	Cetirizine	Ibudilast	Budesonide	Midazolam	Fosfomycin	Tenidap	WY-14,643	ranitidine	mometasone furoate	Flurbiprofen	Diazepam	Pirfenidone	Chloroquine	Pranlukast	Clonazepam	Etanercept	Mycophenolate mofetil	Miokamycin	Diclofenac	Doxorubicin	Dexamethasone	tacrolimus	Indomethacin	Bestatin	Linomide	Etazolate	ketoprofen	Triflusal	Clarithromycin	Aspirin	Angiotensin II	Thalidomide	Loratadine	Methylprednisolone
PKC-delta	3.81e-06		1,2-dipalmitoyl-sn-glycero-3-phosphocholine	Tranilast	Cisplatin extracellular region
CHI3L1	4.34e-06		chitin	Heparin
SP1	4.92e-06		N-acetyl-D-glucosamine	mithramycin
MGMT	5.64e-06	C	Hycanthone	Menogaril
Elastase 2	6.07e-06		lodelaben
p38 MAPK	6.16e-06		N-acetylcysteine	Pentobarbital	temocapril	Methohexital	Pramipexole	Captopril	Rosuvastatin	Thiamylal	Clomethiazole	Apigenin	Secobarbital
VEGFR-1	6.33e-06		Sunitinib
HSP27	6.67e-06		Prostaglandin F2alpha	17beta-Estradiol	Calcitriol
IL-10	6.8e-06		Prednisone	Triamcinolone	montelukast	Pranlukast	Mycophenolate mofetil	Dexamethasone	Fluticasone
Thrombin	7.64e-06		Desirudin	Efegatran	Dabigatran	Bivalirudin	Lepirudin	Danaparoid Sodium	Melagatran	Argatroban	aprosulate sodium	Inogatran	Heparin
B2 bradykinin receptor	7.72e-06	C	Kallidin	icatibant	Bradykinin
STAT3	8.27e-06		D-glucosamine	Atiprimod	Angiotensin II
HSC70	8.7e-06		gentamicin
VEGF-A	9.61e-06		17beta-Estradiol	Bucillamine	Levonorgestrel	Pegaptanib	Bevacizumab	Probucol	Imatinib mesylate	loxoprofen	fenretinide	Prostaglandin E2	Losartan	Angiotensin II	Thalidomide
Coagulation factor XII	1.06e-05	C	ellagic acid
RhoA	1.13e-05		Simvastatin
NF-kB p50/p65	1.33e-05		Dexamethasone	Thalidomide
TNF-R1	1.47e-05		Buformin	Simvastatin
EGFR	1.48e-05		Gemcitabine	Erlotinib	iressa	Vandetanib	Monensin	metformin	Retinoic acid
PLAUR (uPAR)	1.49e-05		Anistreplase	Alteplase	urokinase	Reteplase	Tenecteplase
CYP17	1.52e-05		Miconazole	C-17-Heteroaryl steroidal CYP17 inhibitors	Rosiglitazone	Ketoconazole	Troglitazone	Angiotensin II
MMP-8	1.52e-05		Tranilast	batimastat	clodronic acid	Mifepristone
Bid	1.62e-05		Chlorambucil
Transthyretin	1.74e-05		salsalate	diflunisal	2,4,6-TRIBROMOPHENOL	Diclofenac	Flufenamic acid	Dimethyl sulfoxide
EGF	1.79e-05		Angiotensin II
Vitronectin	1.87e-05		Beta-endorphin	Phenobarbital
p21	1.91e-05		1,3-bis(2-chloroethyl)-1-nitrosourea	Eflornithine	Tirapazamine	Tranilast	Nimustine	Mofarotene	Perifosine	Amifostine	Bizelesin	etodolac	fenretinide	Progesterone	Troglitazone	Tamoxifen	H2O2	Vinorelbine	Apigenin
IL-12	2.04e-05		N-acetylcysteine	Pranlukast	Ambroxol	Nadifloxacin	Lisofylline	Fluticasone
NFKBIA	2.18e-05		Daunomycin	Ibutilide fumarate	Cyclosporin A	Forskolin
ATP6V0C	2.2e-05		Etoposide cytosol	Cisplatin extracellular region
BACE1	2.27e-05		ellagic acid	Heparin
Tubulin beta 2	2.27e-05		Vincristine	Vinblastine cytosol	Vinorelbine
S100A7	2.3e-05		17beta-Estradiol
RAR-alpha/RXR-alpha	2.33e-05	C	retinoic acid
nNOS	2.33e-05		Basedol	Bromocryptine	Mitomycin C	Melatonin	Angiotensin II	L-NMMA
PLD2	2.33e-05		Tetracaine
Tau (MAPT)	2.37e-05		N-acetyl-D-glucosamine	Heparin
SNAIL1	2.4e-05		Prostaglandin E2
HDAC1	2.43e-05		valproic acid
p38alpha (MAPK14)	2.46e-05		Troglitazone
G-protein alpha-q	2.48e-05		17beta-Estradiol	Progesterone
Calreticulin	2.53e-05		gentamicin
Cathepsin L	2.63e-05		pyridoxal phosphate
p300	2.67e-05		valproic acid
IGF-1	2.8e-05		Angiotensin II
ACTH	2.81e-05		Angiotensin II
JNK(MAPK8-10)	2.85e-05		Dicoumarol	Dexamethasone	H2O2	Apigenin
Ubiquitin	2.95e-05		dopamine extracellular region
MMP-9	2.98e-05		Prostaglandin F2alpha	N-acetylcysteine	Tranilast	Marimastat	Lercanidipine	Simvastatin	Disulfiram	Dexamethasone	Letrozole	Nitric Oxide	Prostaglandin E2	Mifepristone
MDR1	3.2e-05		MK 571	biricodar	Nisoldipine	Diltiazem	Rifampicin	Bepridil	Cholic acid	Nitrendipine	Probenecid	Efonidipine	reserpine	Imatinib mesylate	Poloxamer 188	Nifedipine	Ketoconazole	Cyclosporin A	Phenobarbital	Ritonavir
YY1	3.25e-05	C	Etoposide cytosol	Nitric Oxide
ESR1 (nuclear)	3.66e-05		Lindane	Ethynodiol diacetate	Estropipate	L-Norgestrel	Chlorotrianisene	Eugenol	Estrone	Estrone 3-sulfate	Desogestrel	Gestodene	dienoestrol	Ethinylestradiol	Etonogestrel	Norgestrel	fluoxymesterone	Dehydroepiandrosterone	Estradiol
GCR-alpha	3.7e-05		Triamcinolone	Medroxyprogesterone	Megestrol	fluocinonide	cortisone	fluazacort	Corticosterone	Gestodene	tipredane	adreson	Cortivazol	prednylidene	Prednisolone	desonide	Fluticasone	fluorometholone acetate	chlormadinone acetate	Fluocinolone acetonide	(L)-carnitine	desoximetasone	glucocorticoids	Progesterone	Mifepristone	Beclomethasone	Methylprednisolone
Lactoferrin	3.73e-05		17beta-Estradiol	Chondroitin 6'-sulfate	Heparin
Casein kinase II, alpha chain (CSNK2A1)	3.77e-05		4,5,6,7-tetrabromobenzotriazole	Emodin
Androgen receptor	3.78e-05		Nandrolone	17-methyltestosterone	metribolone	Trestolone	Drospirenone	Inocoterone	Faslodex	Norgestimate	Gestrinone	Levonorgestrel	Silibinin	Lynestrenol	Norethandrolone	Dydrogesterone	Oxendolone	Medroxyprogesterone	Megestrol	Trembolon	trenbolone acetate	Osaterone	gestonorone caproate	Testosterone cypionate	bicalutamide	mespirenone	Desogestrel	Toremifene	Gestodene	Oxandrolone	Dienogest	Nomegestrol acetate	Flufenamic acid	Tetrahydrogestrinone	danazol	Estramustine	Norethynodrel	Melatonin	mibolerone	Methandrostenolone	chlormadinone acetate	Medrogestone	Trimegestone	Flutamide	fluoxymesterone	Dehydroepiandrosterone	Testosterone	Spironolactone	Norethisterone
SREBP1	4.01e-05		Atorvastatin	Testosterone	Angiotensin II
TRPA1	4.19e-05	C	oil of wintergreen	Eugenol	delta9-THC	Bradykinin
p53	4.21e-05	C	Dicoumarol	1,3-bis(2-chloroethyl)-1-nitrosourea	Eflornithine	Tirapazamine	Adozelesin	Tranilast	Tallimustine	Pirfenidone	N-acetyl-D-glucosamine	Amifostine	Bizelesin	Carboplatin extracellular region	fenretinide	Nitric Oxide	Cyclosporin A	Troglitazone	H2O2	Vinorelbine	Apigenin	Mifepristone
CREB1	4.35e-05		cocaine
IRF9	4.35e-05	D	Cycloheximide	Retinoic acid
Cathepsin B	4.42e-05		Chloroquine	Proguanil	Rosuvastatin	pyridoxal phosphate	Phenformin	metformin
HNF4-alpha	4.87e-05	C	Chenodeoxycholic acid	Phenobarbital
CD14	5.01e-05		ethanol
Calmodulin	5.02e-05		Phenacaine	loperamide	Butaclamol	Fendiline	Tamoxifen
HIF1A	5.46e-05		Noradrenaline	Angiotensin II
[truncated: 1 more columns]
